# Supplementary material for: ﻿Sipadantoniusroihani gen. et sp. nov., a new genus and species of Pseudocyclopidae Giesbrecht, 1893 (Copepoda, Calanoida) from the marine cave “Turtle Tomb” of Sipadan Island, Sabah, Malaysia
Source: Zookeys. 2024 Dec 6;1219:303–29. doi: 10.3897/zookeys.1219.133132 (PMC11645523; doi:10.3897/zookeys.1219.133132)
Supplement: XML Treatment for Sipadantonius [file zookeys.1219.133132-treatment1.xml]

<!DOCTYPE tp:taxon-treatment
  PUBLIC "-//TaxonX//DTD Taxonomic Treatment Publishing DTD v0 20100105//EN" "tax-treatment-NSO.dtd">
<tp:taxon-treatment xmlns:tp="http://www.plazi.org/taxpub"><tp:treatment-meta><kwd-group><label>Taxon classification</label><kwd>
                <named-content content-type="kingdom">Animalia</named-content>
              </kwd><kwd>
                <named-content content-type="order">Calanoida</named-content>
              </kwd><kwd>
                <named-content content-type="family">Pseudocyclopidae</named-content>
              </kwd></kwd-group><mixed-citation publication-type="journal"><person-group><name><surname>Boonyanusith</surname><given-names>Chaichat</given-names></name><name><surname>Wongkamhaeng</surname><given-names>Koraon</given-names></name><name><surname>Azman</surname><given-names>Abdul-Rahim</given-names></name></person-group><article-title>﻿<italic><tp:taxon-name><tp:taxon-name-part taxon-name-part-type="genus" reg="Sipadantonius">Sipadantonius</tp:taxon-name-part><tp:taxon-name-part taxon-name-part-type="species" reg="roihani">roihani</tp:taxon-name-part></tp:taxon-name></italic> gen. et sp. nov., a new genus and species of <tp:taxon-name><tp:taxon-name-part taxon-name-part-type="family">Pseudocyclopidae</tp:taxon-name-part></tp:taxon-name> Giesbrecht, 1893 (<tp:taxon-name><tp:taxon-name-part taxon-name-part-type="subclass">Copepoda</tp:taxon-name-part></tp:taxon-name>, <tp:taxon-name><tp:taxon-name-part taxon-name-part-type="order">Calanoida</tp:taxon-name-part></tp:taxon-name>) from the marine cave “Turtle Tomb” of Sipadan Island, Sabah, Malaysia</article-title><source>Zookeys</source><day>06</day><month>12</month><year>2024</year><volume>1219</volume><fpage>303</fpage><lpage>329</lpage><pub-id pub-id-type="doi">10.3897/zookeys.1219.133132</pub-id></mixed-citation></tp:treatment-meta><tp:nomenclature><label>﻿Genus</label><tp:taxon-name>
              <object-id xmlns:xlink="http://www.w3.org/1999/xlink" content-type="arpha" xlink:type="simple">B73E5302-54E8-51D1-A7AE-DF7DE44A0CC8</object-id>
              <tp:taxon-name-part taxon-name-part-type="genus" reg="Sipadantonius">Sipadantonius</tp:taxon-name-part>
              <object-id xmlns:xlink="http://www.w3.org/1999/xlink" content-type="zoobank" xlink:type="simple">https://zoobank.org/EF5F740F-CEAE-4CC4-BD2E-4E4FE621C904</object-id>
            </tp:taxon-name><tp:taxon-status xmlns:xlink="http://www.w3.org/1999/xlink" xlink:type="simple">gen. nov.</tp:taxon-status></tp:nomenclature><tp:treatment-sec sec-type="diagnosis" id="SECID0EKAAE"><title>Diagnosis.</title><p><bold>Female</bold>: Elliptical body. Single plate rostrum, with rounded tip, lacking rostral filaments. Six-segmented prosome. Symmetrical and rounded postero-lateral corners of the fifth pedigerous somite. Four-segmented and symmetrical urosome. Double-somite genital with genital operculum ventromedially. Symmetry furcal rami, with serrated hyaline frill on distal margin, armed with five setae on the tip of the ramus, without furcal setae I and III; spiniform seta II; normal-developed seta V, slightly longer than seta IV. Antennule with 26 segments-; ancestral segments II and fused III; ancestral segments X and partly fused XI; relatively short ancestral segment XXVII; with aesthetasc on ancestral segments I, III–XXI, XXV, and XXVII. Antennae with two-segmented <abbrev xmlns:xlink="http://www.w3.org/1999/xlink" xlink:title="endopod" id="ABBRID0ESAAE" xlink:type="simple">Endp</abbrev> and nine-segmented <abbrev xmlns:xlink="http://www.w3.org/1999/xlink" xlink:title="exopod" id="ABBRID0EWAAE" xlink:type="simple">Exp</abbrev>; segments I–VII of <abbrev xmlns:xlink="http://www.w3.org/1999/xlink" xlink:title="exopod" id="ABBRID0E1AAE" xlink:type="simple">Exp</abbrev> each with one seta. Mandibles with un-modified coxal gnathobase, five-segmented <abbrev xmlns:xlink="http://www.w3.org/1999/xlink" xlink:title="exopod" id="ABBRID0E5AAE" xlink:type="simple">Exp</abbrev> and two-segmented <abbrev xmlns:xlink="http://www.w3.org/1999/xlink" xlink:title="endopod" id="ABBRID0ECBAE" xlink:type="simple">Endp</abbrev>; a distal segment of <abbrev xmlns:xlink="http://www.w3.org/1999/xlink" xlink:title="endopod" id="ABBRID0EGBAE" xlink:type="simple">Endp</abbrev> with ten setae. Maxillulae with nine setae on coxal epipodite and six setae on coxal endite; unarmed basal exite; two-segmented, un-modified <abbrev xmlns:xlink="http://www.w3.org/1999/xlink" xlink:title="endopod" id="ABBRID0EKBAE" xlink:type="simple">Endp</abbrev>. Seven-segmented maxillae lack an outer seta on the outer margin of the coxa. Eight-segmented maxillipeds; length of segments II–VI of <abbrev xmlns:xlink="http://www.w3.org/1999/xlink" xlink:title="endopod" id="ABBRID0EOBAE" xlink:type="simple">Endp</abbrev> is equivalent to syncoxa; transformed proximalmost seta on segment III, with feather-like tip. Three-segmented <abbrev xmlns:xlink="http://www.w3.org/1999/xlink" xlink:title="first to sixth swimming legs" id="ABBRID0ESBAE" xlink:type="simple">P1</abbrev>–P5 with both rami; coxa with seta on the distomedial corner; the basis of all swimming legs lacking lateral seta, that of P2–P5 with cuticular window representing the remnant of armament on outer margin; the posterior surface of the basis of <abbrev xmlns:xlink="http://www.w3.org/1999/xlink" xlink:title="first to sixth swimming legs" id="ABBRID0EWBAE" xlink:type="simple">P1</abbrev> with the curved hyaline process. Spine and setal complements of <abbrev xmlns:xlink="http://www.w3.org/1999/xlink" xlink:title="exopod" id="ABBRID0E1BAE" xlink:type="simple">Exp</abbrev>-3 of P2–P5: 2.3.3.3 and 5.5.5.4, respectively; setal complement of <abbrev xmlns:xlink="http://www.w3.org/1999/xlink" xlink:title="endopod" id="ABBRID0E5BAE" xlink:type="simple">Endp</abbrev>-3 of P2–P5: 8.7.7.6. Distolateral corner of <abbrev xmlns:xlink="http://www.w3.org/1999/xlink" xlink:title="first to sixth swimming legs" id="ABBRID0ECCAE" xlink:type="simple">P1</abbrev><abbrev xmlns:xlink="http://www.w3.org/1999/xlink" xlink:title="proximal (middle, distal) segment of the endopod of the swimming legs" id="ABBRID0EGCAE" xlink:type="simple">Endp-1</abbrev> and <abbrev xmlns:xlink="http://www.w3.org/1999/xlink" xlink:title="endopod" id="ABBRID0EKCAE" xlink:type="simple">Endp</abbrev>-2 of <abbrev xmlns:xlink="http://www.w3.org/1999/xlink" xlink:title="first to sixth swimming legs" id="ABBRID0EOCAE" xlink:type="simple">P1</abbrev>–P4 with bifid indentures; distolateral corner of both <abbrev xmlns:xlink="http://www.w3.org/1999/xlink" xlink:title="proximal (middle, distal) segment of the endopod of the swimming legs" id="ABBRID0ESCAE" xlink:type="simple">Endp-1</abbrev> and <abbrev xmlns:xlink="http://www.w3.org/1999/xlink" xlink:title="endopod" id="ABBRID0EWCAE" xlink:type="simple">Endp</abbrev>-2 of P5 un-fid. <italic>Male</italic>: Body shape, rostrum, prosome, mouthparts, furcal rami, and <abbrev xmlns:xlink="http://www.w3.org/1999/xlink" xlink:title="first to sixth swimming legs" id="ABBRID0E3CAE" xlink:type="simple">P1</abbrev>–P4 are identical to those of females. Slightly asymmetrical urosome. The left antennule is identical to that of the female; the 22-segmented right antennule, weakly geniculate; fused ancestral segments II–IV, XXI–XXIII, and XXIV–XXV. P5 is asymmetrical, with both three-segmented rami; basis with cuticular pores representing the remnant of armament on outer margin; <abbrev xmlns:xlink="http://www.w3.org/1999/xlink" xlink:title="proximal (middle, distal) segment of the endopod of the swimming legs" id="ABBRID0EADAE" xlink:type="simple">Endp-1</abbrev> of left and right legs lacks inner seta; separated <abbrev xmlns:xlink="http://www.w3.org/1999/xlink" xlink:title="exopod" id="ABBRID0EEDAE" xlink:type="simple">Exp</abbrev>-2 and <abbrev xmlns:xlink="http://www.w3.org/1999/xlink" xlink:title="exopod" id="ABBRID0EIDAE" xlink:type="simple">Exp</abbrev>-3; those of the right leg are modified to function as grasping organ.</p></tp:treatment-sec><tp:treatment-sec sec-type="type species" id="SECID0EMDAE"><title>Type species.</title><p><italic><tp:taxon-name><tp:taxon-name-part taxon-name-part-type="genus" reg="Sipadantonius">Sipadantonius</tp:taxon-name-part><tp:taxon-name-part taxon-name-part-type="species" reg="roihani">roihani</tp:taxon-name-part></tp:taxon-name></italic> sp. nov.</p></tp:treatment-sec><tp:treatment-sec sec-type="etymology" id="SECID0E4DAE"><title>Etymology.</title><p>Named after the type locality, Sipadan Island, Sabah, Malaysia, in combination with the -<italic>tonius</italic> stem from the existing generic name <italic><tp:taxon-name><tp:taxon-name-part taxon-name-part-type="genus" reg="Pinkertonius">Pinkertonius</tp:taxon-name-part></tp:taxon-name></italic> Bradford-Grieve, Boxshall &amp; Blanco-Bercial, 2014, alluding to the similarity of the genus <italic><tp:taxon-name><tp:taxon-name-part taxon-name-part-type="genus" reg="Pinkertonius">Pinkertonius</tp:taxon-name-part></tp:taxon-name></italic>. The gender is masculine.</p></tp:treatment-sec></tp:taxon-treatment>
