# Supplementary material for: ﻿Sipadantoniusroihani gen. et sp. nov., a new genus and species of Pseudocyclopidae Giesbrecht, 1893 (Copepoda, Calanoida) from the marine cave “Turtle Tomb” of Sipadan Island, Sabah, Malaysia
Source: Zookeys. 2024 Dec 6;1219:303–29. doi: 10.3897/zookeys.1219.133132 (PMC11645523; doi:10.3897/zookeys.1219.133132)
Supplement: XML Treatment for Sipadantonius roihani [file zookeys.1219.133132-treatment2.xml]

<!DOCTYPE tp:taxon-treatment
  PUBLIC "-//TaxonX//DTD Taxonomic Treatment Publishing DTD v0 20100105//EN" "tax-treatment-NSO.dtd">
<tp:taxon-treatment xmlns:tp="http://www.plazi.org/taxpub"><tp:treatment-meta><kwd-group><label>Taxon classification</label><kwd>
                <named-content content-type="kingdom">Animalia</named-content>
              </kwd><kwd>
                <named-content content-type="order">Calanoida</named-content>
              </kwd><kwd>
                <named-content content-type="family">Pseudocyclopidae</named-content>
              </kwd></kwd-group><mixed-citation publication-type="journal"><person-group><name><surname>Boonyanusith</surname><given-names>Chaichat</given-names></name><name><surname>Wongkamhaeng</surname><given-names>Koraon</given-names></name><name><surname>Azman</surname><given-names>Abdul-Rahim</given-names></name></person-group><article-title>﻿<italic><tp:taxon-name><tp:taxon-name-part taxon-name-part-type="genus" reg="Sipadantonius">Sipadantonius</tp:taxon-name-part><tp:taxon-name-part taxon-name-part-type="species" reg="roihani">roihani</tp:taxon-name-part></tp:taxon-name></italic> gen. et sp. nov., a new genus and species of <tp:taxon-name><tp:taxon-name-part taxon-name-part-type="family">Pseudocyclopidae</tp:taxon-name-part></tp:taxon-name> Giesbrecht, 1893 (<tp:taxon-name><tp:taxon-name-part taxon-name-part-type="subclass">Copepoda</tp:taxon-name-part></tp:taxon-name>, <tp:taxon-name><tp:taxon-name-part taxon-name-part-type="order">Calanoida</tp:taxon-name-part></tp:taxon-name>) from the marine cave “Turtle Tomb” of Sipadan Island, Sabah, Malaysia</article-title><source>Zookeys</source><day>06</day><month>12</month><year>2024</year><volume>1219</volume><fpage>303</fpage><lpage>329</lpage><pub-id pub-id-type="doi">10.3897/zookeys.1219.133132</pub-id></mixed-citation></tp:treatment-meta><tp:nomenclature><label>﻿</label><tp:taxon-name>
              <object-id xmlns:xlink="http://www.w3.org/1999/xlink" content-type="arpha" xlink:type="simple">80A41A6A-38FB-5E21-84ED-1769FD526F7A</object-id>
              <tp:taxon-name-part taxon-name-part-type="genus" reg="Sipadantonius">Sipadantonius</tp:taxon-name-part>
              <tp:taxon-name-part taxon-name-part-type="species" reg="roihani">roihani</tp:taxon-name-part>
              <object-id xmlns:xlink="http://www.w3.org/1999/xlink" content-type="zoobank" xlink:type="simple">https://zoobank.org/C38B34EF-2C23-4A8D-9396-616EAD33D82D</object-id>
            </tp:taxon-name><tp:taxon-status xmlns:xlink="http://www.w3.org/1999/xlink" xlink:type="simple">sp. nov.</tp:taxon-status><xref ref-type="fig" rid="F2">Figs 2</xref><xref ref-type="fig" rid="F3">, 3</xref><xref ref-type="fig" rid="F4">, 4</xref><xref ref-type="fig" rid="F5">, 5</xref><xref ref-type="fig" rid="F6">, 6 (female); 6–8 (male)</xref></tp:nomenclature><tp:treatment-sec sec-type="material" id="SECID0ERGAE"><title>Material examined.</title><p><bold><italic>Holotype</italic></bold> • ♀ (adult), 0.95 mm long; 3 August 2023; coll. Azman, B.A.R.; light trap; <named-content xmlns:xlink="http://www.w3.org/1999/xlink" content-type="dwc:institutional_code" xlink:title="Universiti Kebangsaan Malaysia Muzium Zoologi" xlink:href="http://grbio.org/institution/universiti-kebangsaan-malaysia" xlink:type="simple">UKMMZ</named-content>-1631. <bold><italic>Allotype</italic></bold> • ♂ (adult), 0.87 mm long, collection data for holotype; <named-content xmlns:xlink="http://www.w3.org/1999/xlink" content-type="dwc:institutional_code" xlink:title="Universiti Kebangsaan Malaysia Muzium Zoologi" xlink:href="http://grbio.org/institution/universiti-kebangsaan-malaysia" xlink:type="simple">UKMMZ</named-content>-1632. <bold><italic>Paratypes</italic></bold> • 1 ♀ (adult) and 1 ♂ (adult); each was utterly dissected and mounted on a slide in glycerol and then sealed with nail varnish; the data was identical to that of the holotype; <named-content xmlns:xlink="http://www.w3.org/1999/xlink" content-type="dwc:institutional_code" xlink:title="Universiti Kebangsaan Malaysia Muzium Zoologi" xlink:href="http://grbio.org/institution/universiti-kebangsaan-malaysia" xlink:type="simple">UKMMZ</named-content>-1633–1634.</p></tp:treatment-sec><tp:treatment-sec sec-type="material" id="SECID0EOHAE"><title>Additional material.</title><p>• 2 ♂♂ (adult); the data was identical to that of the holotype; preserved in 70% ethanol, subsequently retained in collection of the Sabah Parks Zoological Collection in Semporna, Sabah.</p></tp:treatment-sec><tp:treatment-sec sec-type="type locality" id="SECID0ETHAE"><title>Type locality.</title><p>The marine cave “Turtle Tomb”, Sipadan Island, Sabah, Malaysia; the entrance is located at <named-content xmlns:xlink="http://www.w3.org/1999/xlink" content-type="dwc:verbatimCoordinates" xlink:type="simple"><named-content content-type="geo-json" specific-use="{&#34;type&#34;:&#34;Point&#34;,&#34;coordinates&#34;:[118.628056,4.118000]}" id="NCID0E3HAE" xlink:type="simple">4°07'04.8"N, 118°37'41.0"E</named-content></named-content>. Samples were collected in the cave at a depth of 22.0 meters below the sea surface, ~ 100 meters from the entrance.</p></tp:treatment-sec><tp:treatment-sec sec-type="description" id="SECID0EBIAE"><title>Description of adult female.</title><p>Body (Fig. <xref ref-type="fig" rid="F2">2A, B</xref>) with a total length of 0.91–0.95 mm (measured from anterior margin of cephalosome to tip of furcal rami; mean: 0.93 mm; <italic>n</italic> = 3), slightly dorsoventrally flattened; integument covered with hair-like spinules. Prosome six-segmented, elliptical, ~ 70% of body length and 2.2 × as long as urosome, ~ 2.3 × as long as wide, with greatest width at posterior margin of the first pedigerous somite (<abbrev xmlns:xlink="http://www.w3.org/1999/xlink" xlink:title="first to sixth swimming legs" id="ABBRID0ENIAE" xlink:type="simple">P1</abbrev>-bearing somite) (Fig. <xref ref-type="fig" rid="F2">2A</xref>). Cephalosome and all pedigerous somites free, with smooth hyaline frill on posterior margin of cephalosome and first four pedigerous somites (Fig. <xref ref-type="fig" rid="F2">2A, B</xref>); postero-lateral corners symmetrical and rounded (Fig. <xref ref-type="fig" rid="F2">2B</xref>). Naupliar eye not discernible. Urosome four-segmented, comprising genital double-somite, and three free abdominal somites; all somites with finely serrated hyaline frill on posterior margin (Fig. <xref ref-type="fig" rid="F2">2C–F</xref>). Genital double-somite barrel-shaped (Fig. <xref ref-type="fig" rid="F2">2E</xref>), ~ 27% of urosome length, as long as wide, with greatest width at mid-length of double-somite, with lingual-shaped genital operculum ventromedially; two gonoporal plates triangular-shaped, partially hidden under genital operculum (Fig. <xref ref-type="fig" rid="F2">2E</xref>). Three free abdominal somites subequal in length. Anal somite with slightly developed anal operculum; posterior margin with serrated hyaline frill dorso-laterally (Fig. <xref ref-type="fig" rid="F2">2F, G</xref>); anal operculum with smooth free margin, ornamented with row of spinules (Fig. <xref ref-type="fig" rid="F2">2F</xref>).</p><fig id="F2" position="float" orientation="portrait"><object-id xmlns:xlink="http://www.w3.org/1999/xlink" content-type="doi" xlink:type="simple">10.3897/zookeys.1219.133132.figure2</object-id><object-id xmlns:xlink="http://www.w3.org/1999/xlink" content-type="arpha" xlink:type="simple">4800D516-735B-5B04-B6C5-92BC49217131</object-id><label>Figure 2.</label><caption><p><italic><tp:taxon-name><tp:taxon-name-part taxon-name-part-type="genus" reg="Sipadantonius">Sipadantonius</tp:taxon-name-part><tp:taxon-name-part taxon-name-part-type="species" reg="roihani">roihani</tp:taxon-name-part></tp:taxon-name></italic> gen. et sp. nov. female: <bold>A</bold> habitus, dorsal view <bold>B</bold> habitus, lateral view <bold>C</bold> urosome, ventral view <bold>D</bold> urosome, lateral view <bold>E</bold> genital double-somite, ventral view <bold>F</bold> furcal rami, dorsal view <bold>G</bold> furcal rami, lateral view. Arrowheads indicate integumental pores. Scale bars: 200 μm (<bold>A, B</bold>); 100 μm (<bold>C, D</bold>); 50 μm (<bold>E−G</bold>).</p></caption><graphic xmlns:xlink="http://www.w3.org/1999/xlink" xlink:href="zookeys-1219-303_article-133132__-g002.jpg" position="float" orientation="portrait" xlink:type="simple" id="oo_1191519.jpg"><uri content-type="original_file" xlink:type="simple">https://binary.pensoft.net/fig/1191519</uri></graphic></fig><p>Furcal rami (Fig. <xref ref-type="fig" rid="F2">2F, G</xref>) symmetrical, parallel, each ~ 3 × as long as wide, with serrated hyaline frill on distal margin and two cuticular pores laterally (Fig. <xref ref-type="fig" rid="F2">2F, G</xref>); furcal setae I and III absent; furcal seta II spiniform, with setulae along inner margin; seta IV shorter than seta V, with breaking planes and plumose; seta V longest, with breaking plane and plumose, sub-equal to urosome length, ~ 1.2 × as long as seta IV; seta VI plumose, ~ 0.8 × as long as seta V; seta VII very short and plumose, inserted beside seta VI (Fig. <xref ref-type="fig" rid="F3">3A</xref>). Length ratio of furcal setae II to ramus length ~ 0.5 and the ratio of setae to ramus length from seta IV to seta VII: 3.3: 3.9: 3.0: 0.2.</p><fig id="F3" position="float" orientation="portrait"><object-id xmlns:xlink="http://www.w3.org/1999/xlink" content-type="doi" xlink:type="simple">10.3897/zookeys.1219.133132.figure3</object-id><object-id xmlns:xlink="http://www.w3.org/1999/xlink" content-type="arpha" xlink:type="simple">1DBE109E-2181-5BC2-9000-490B15144DB9</object-id><label>Figure 3.</label><caption><p><italic><tp:taxon-name><tp:taxon-name-part taxon-name-part-type="genus" reg="Sipadantonius">Sipadantonius</tp:taxon-name-part><tp:taxon-name-part taxon-name-part-type="species" reg="roihani">roihani</tp:taxon-name-part></tp:taxon-name></italic> gen. et sp. nov. female: <bold>A</bold> tip of furcal ramus, dorsal view <bold>B</bold> tip of furcal ramus, ventral view <bold>C</bold> antennule <bold>D</bold> rostrum and segments 1–17 of antennule <bold>E</bold> segments 18–22 of antennule <bold>F</bold> segments 23–26 of antennule. Roman numerals on antennule correspond to ancestral segments. Scale bars: 50 μm (<bold>A, B</bold>); 200 μm (<bold>C</bold>); 100 μm (<bold>D−F</bold>).</p></caption><graphic xmlns:xlink="http://www.w3.org/1999/xlink" xlink:href="zookeys-1219-303_article-133132__-g003.jpg" position="float" orientation="portrait" xlink:type="simple" id="oo_1191520.jpg"><uri content-type="original_file" xlink:type="simple">https://binary.pensoft.net/fig/1191520</uri></graphic></fig><p>Rostrum (Figs <xref ref-type="fig" rid="F2">2B</xref>, <xref ref-type="fig" rid="F3">3D</xref>) well developed, single plate and V-shaped; base broad, completely fused to anterior margin of cephalic shield and tapering to rounded tip between bases of antennules, with two sensillae, lacking rostral filaments.</p><p>Antennules (Figs <xref ref-type="fig" rid="F2">2A</xref>, <xref ref-type="fig" rid="F3">3C, D</xref>) symmetrical, representing 26-segmented, reaching distal margin of urosomite 2; ancestral segments II and III completely fused, representing evident segment II; ancestral segments X–XI partly fused, with remnant of ancestral articulation; ultimate segments ~ 1/3 of the length of pre-ultimate segment. Armature formula as follows (Roman numerals correspond to ancestral segment): 1+<abbrev xmlns:xlink="http://www.w3.org/1999/xlink" xlink:title="aesthetasc" id="ABBRID0EJNAE" xlink:type="simple">ae</abbrev> (I), 2+<abbrev xmlns:xlink="http://www.w3.org/1999/xlink" xlink:title="aesthetasc" id="ABBRID0ENNAE" xlink:type="simple">ae</abbrev> (II–III), 1+<abbrev xmlns:xlink="http://www.w3.org/1999/xlink" xlink:title="aesthetasc" id="ABBRID0ERNAE" xlink:type="simple">ae</abbrev> (IV), 2+<abbrev xmlns:xlink="http://www.w3.org/1999/xlink" xlink:title="aesthetasc" id="ABBRID0EVNAE" xlink:type="simple">ae</abbrev> (V), 2+<abbrev xmlns:xlink="http://www.w3.org/1999/xlink" xlink:title="aesthetasc" id="ABBRID0EZNAE" xlink:type="simple">ae</abbrev> (VI), 2+<abbrev xmlns:xlink="http://www.w3.org/1999/xlink" xlink:title="aesthetasc" id="ABBRID0E4NAE" xlink:type="simple">ae</abbrev> (VII), 2+<abbrev xmlns:xlink="http://www.w3.org/1999/xlink" xlink:title="aesthetasc" id="ABBRID0EBOAE" xlink:type="simple">ae</abbrev> (VIII), 2+<abbrev xmlns:xlink="http://www.w3.org/1999/xlink" xlink:title="aesthetasc" id="ABBRID0EFOAE" xlink:type="simple">ae</abbrev> (IX), 2+<abbrev xmlns:xlink="http://www.w3.org/1999/xlink" xlink:title="aesthetasc" id="ABBRID0EJOAE" xlink:type="simple">ae</abbrev> (X), 2+<abbrev xmlns:xlink="http://www.w3.org/1999/xlink" xlink:title="aesthetasc" id="ABBRID0ENOAE" xlink:type="simple">ae</abbrev> (XI), 2+<abbrev xmlns:xlink="http://www.w3.org/1999/xlink" xlink:title="aesthetasc" id="ABBRID0EROAE" xlink:type="simple">ae</abbrev> (XII), 2+<abbrev xmlns:xlink="http://www.w3.org/1999/xlink" xlink:title="aesthetasc" id="ABBRID0EVOAE" xlink:type="simple">ae</abbrev> (XIII), 2+<abbrev xmlns:xlink="http://www.w3.org/1999/xlink" xlink:title="aesthetasc" id="ABBRID0EZOAE" xlink:type="simple">ae</abbrev> (XIV), 2+<abbrev xmlns:xlink="http://www.w3.org/1999/xlink" xlink:title="aesthetasc" id="ABBRID0E4OAE" xlink:type="simple">ae</abbrev> (XV), 2+<abbrev xmlns:xlink="http://www.w3.org/1999/xlink" xlink:title="aesthetasc" id="ABBRID0EBPAE" xlink:type="simple">ae</abbrev> (XVI), 2+<abbrev xmlns:xlink="http://www.w3.org/1999/xlink" xlink:title="aesthetasc" id="ABBRID0EFPAE" xlink:type="simple">ae</abbrev> (XVII), 2+<abbrev xmlns:xlink="http://www.w3.org/1999/xlink" xlink:title="aesthetasc" id="ABBRID0EJPAE" xlink:type="simple">ae</abbrev> (XVIII), 2+<abbrev xmlns:xlink="http://www.w3.org/1999/xlink" xlink:title="aesthetasc" id="ABBRID0ENPAE" xlink:type="simple">ae</abbrev> (XIX), 2+<abbrev xmlns:xlink="http://www.w3.org/1999/xlink" xlink:title="aesthetasc" id="ABBRID0ERPAE" xlink:type="simple">ae</abbrev> (XX), 2+<abbrev xmlns:xlink="http://www.w3.org/1999/xlink" xlink:title="aesthetasc" id="ABBRID0EVPAE" xlink:type="simple">ae</abbrev> (XXI), 1 (XXII), 1 (XXIII), 2 (XXIV), 2+<abbrev xmlns:xlink="http://www.w3.org/1999/xlink" xlink:title="aesthetasc" id="ABBRID0EZPAE" xlink:type="simple">ae</abbrev> (XXV), 2 (XXVI), 5+<abbrev xmlns:xlink="http://www.w3.org/1999/xlink" xlink:title="aesthetasc" id="ABBRID0E4PAE" xlink:type="simple">ae</abbrev> (XXVII–XXVIII).</p><p>Antennae (Fig. <xref ref-type="fig" rid="F4">4A</xref>) biramous. Coxa short, bearing one seta on distomedial corner. Basis with two setae on distomedial corner. <abbrev xmlns:xlink="http://www.w3.org/1999/xlink" xlink:title="exopod" id="ABBRID0EHQAE" xlink:type="simple">Exp</abbrev> nine-segmented, setal formula from proximal to distal segments: 1.1.1.1.1.1.1.1.3. <abbrev xmlns:xlink="http://www.w3.org/1999/xlink" xlink:title="endopod" id="ABBRID0ELQAE" xlink:type="simple">Endp</abbrev> two-segmented; proximal segment bearing two setae inserted at the same place on medial margin; distal segment bilobed, bearing nine apical setae on medial lobe and seven apical setae on distal lobe, with curved row of spinules on outer margin.</p><fig id="F4" position="float" orientation="portrait"><object-id xmlns:xlink="http://www.w3.org/1999/xlink" content-type="doi" xlink:type="simple">10.3897/zookeys.1219.133132.figure4</object-id><object-id xmlns:xlink="http://www.w3.org/1999/xlink" content-type="arpha" xlink:type="simple">895BECBC-ED71-574F-B8D9-6302B185C0A6</object-id><label>Figure 4.</label><caption><p><italic><tp:taxon-name><tp:taxon-name-part taxon-name-part-type="genus" reg="Sipadantonius">Sipadantonius</tp:taxon-name-part><tp:taxon-name-part taxon-name-part-type="species" reg="roihani">roihani</tp:taxon-name-part></tp:taxon-name></italic> gen. et sp. nov. female: <bold>A</bold> antenna <bold>B</bold> mandible <bold>C</bold> maxillule, with picture of setae on posterior surface of praecoxal arthrite and enlarged picture of coxal endite <bold>D</bold> maxilla <bold>E</bold> maxilliped, with enlarged picture of transformed seta. Arrowhead indicates transformed seta on maxilliped. Scale bars: 50 μm.</p></caption><graphic xmlns:xlink="http://www.w3.org/1999/xlink" xlink:href="zookeys-1219-303_article-133132__-g004.jpg" position="float" orientation="portrait" xlink:type="simple" id="oo_1191521.jpg"><uri content-type="original_file" xlink:type="simple">https://binary.pensoft.net/fig/1191521</uri></graphic></fig><p>Mandibles (Fig. <xref ref-type="fig" rid="F4">4B</xref>) with sclerotised gnathobase comprising nine cuspidate teeth and one small dorsal seta on cutting edge. Mandibular palp biramous; basis with four setae on inner margin. <abbrev xmlns:xlink="http://www.w3.org/1999/xlink" xlink:title="exopod" id="ABBRID0EXRAE" xlink:type="simple">Exp</abbrev> five-segmented, setal formula from proximal to distal segments: 1.1.1.1.2. <abbrev xmlns:xlink="http://www.w3.org/1999/xlink" xlink:title="endopod" id="ABBRID0E2RAE" xlink:type="simple">Endp</abbrev> two-segmented; proximal segment with four setae on distomedial corner; distal segment short, with ten apical setae.</p><p>Maxillulae (Fig. <xref ref-type="fig" rid="F4">4C</xref>) with praecoxal arthrite bearing nine spinulose and spiniform marginal setae and one smooth marginal seta, with one seta on anterior surface and four setae on posterior surface; proximalmost one on posterior surface longest, unipinnate. Coxal epipodite with nine apical setae; two proximal ones shortest; coxal endite with six apical setae. Basis fused to <abbrev xmlns:xlink="http://www.w3.org/1999/xlink" xlink:title="endopod" id="ABBRID0EFSAE" xlink:type="simple">Endp</abbrev>, proximal and distal endites armed with four and five apical setae, respectively; basal exite knob-like appearance, unarmed. <abbrev xmlns:xlink="http://www.w3.org/1999/xlink" xlink:title="exopod" id="ABBRID0EJSAE" xlink:type="simple">Exp</abbrev> with eleven setae along apical and outer margin. <abbrev xmlns:xlink="http://www.w3.org/1999/xlink" xlink:title="endopod" id="ABBRID0ENSAE" xlink:type="simple">Endp</abbrev> two-segmented, proximal and middle segments completely fused, setal formula: 4.3.7.</p><p>Maxillae (Fig. <xref ref-type="fig" rid="F4">4D</xref>) seven-segmented, comprising praecoxa, coxa, basis and four-segmented <abbrev xmlns:xlink="http://www.w3.org/1999/xlink" xlink:title="endopod" id="ABBRID0EXSAE" xlink:type="simple">Endp</abbrev>. Proximal and distal praecoxal endites with five and three apical setae, respectively. Coxa with two endites, each armed with three apical setae, with long spinules near distal margin of endite. Basis with large basal endite, armed with four apical setae; one of which strong and spiniform. <abbrev xmlns:xlink="http://www.w3.org/1999/xlink" xlink:title="endopod" id="ABBRID0E2SAE" xlink:type="simple">Endp</abbrev> with setal formula: 3.2.2.3.</p><p>Maxillipeds (Fig. <xref ref-type="fig" rid="F4">4E</xref>) eight-segmented, comprising syncoxa, basis, and six-segmented <abbrev xmlns:xlink="http://www.w3.org/1999/xlink" xlink:title="endopod" id="ABBRID0EFTAE" xlink:type="simple">Endp</abbrev>. Syncoxa with four syncoxal endites, setal formula: 1.2.4.4; one seta on second and third endite ~ 2 × as long as seta arising nearby. Basis with three medial setae, with row of spinules on anterior surface. <abbrev xmlns:xlink="http://www.w3.org/1999/xlink" xlink:title="endopod" id="ABBRID0EJTAE" xlink:type="simple">Endp</abbrev> with setal formula: 2.4.4.3.3+1.4; seta 4 on segment II of <abbrev xmlns:xlink="http://www.w3.org/1999/xlink" xlink:title="endopod" id="ABBRID0ENTAE" xlink:type="simple">Endp</abbrev> spiniform, with feather-like tip (Fig. <xref ref-type="fig" rid="F4">4G</xref>).</p><p><abbrev xmlns:xlink="http://www.w3.org/1999/xlink" xlink:title="first to sixth swimming legs" id="ABBRID0EXTAE" xlink:type="simple">P1</abbrev>–P4 (Figs <xref ref-type="fig" rid="F5">5A–H</xref>, <xref ref-type="fig" rid="F6">6A–D</xref>) biramous, comprising coxa, basis, and three-segmented rami. Integument ornamented with numerous spinules and short hairs. Intercoxal sclerite sub-rectangular. Coxa with medial seta on distomedial corner. Basis of P2–P4 with cuticular window representing remnant of armament on outer margin (Figs <xref ref-type="fig" rid="F5">5G</xref>, <xref ref-type="fig" rid="F6">6C, D</xref>) but the remnant not discernible in <abbrev xmlns:xlink="http://www.w3.org/1999/xlink" xlink:title="first to sixth swimming legs" id="ABBRID0ELUAE" xlink:type="simple">P1</abbrev> (Fig. <xref ref-type="fig" rid="F6">6B</xref>). Outer spine of <abbrev xmlns:xlink="http://www.w3.org/1999/xlink" xlink:title="first to sixth swimming legs" id="ABBRID0ETUAE" xlink:type="simple">P1</abbrev><abbrev xmlns:xlink="http://www.w3.org/1999/xlink" xlink:title="exopod" id="ABBRID0EXUAE" xlink:type="simple">Exp</abbrev> setiform; those of <abbrev xmlns:xlink="http://www.w3.org/1999/xlink" xlink:title="exopod" id="ABBRID0E2UAE" xlink:type="simple">Exp</abbrev> of P2–P4 stronger and oar-shaped. Distolateral corner of <abbrev xmlns:xlink="http://www.w3.org/1999/xlink" xlink:title="first to sixth swimming legs" id="ABBRID0E6UAE" xlink:type="simple">P1</abbrev><abbrev xmlns:xlink="http://www.w3.org/1999/xlink" xlink:title="exopod" id="ABBRID0EDVAE" xlink:type="simple">Exp</abbrev>-2 drawn out into mint leaf-like process; those of <abbrev xmlns:xlink="http://www.w3.org/1999/xlink" xlink:title="proximal (middle, distal) segment of the exopod of the swimming legs" id="ABBRID0EHVAE" xlink:type="simple">Exp-1</abbrev> and <abbrev xmlns:xlink="http://www.w3.org/1999/xlink" xlink:title="exopod" id="ABBRID0ELVAE" xlink:type="simple">Exp</abbrev>-2 of P2–P4 slightly extended, with two acutely protrusions beside spine; inner protrusion larger and longer than outer one. Anterior surfaces of <abbrev xmlns:xlink="http://www.w3.org/1999/xlink" xlink:title="proximal (middle, distal) segment of the exopod of the swimming legs" id="ABBRID0EPVAE" xlink:type="simple">Exp-1</abbrev> and <abbrev xmlns:xlink="http://www.w3.org/1999/xlink" xlink:title="exopod" id="ABBRID0ETVAE" xlink:type="simple">Exp</abbrev>-2 with cuticular pores near insertion of outer spine; <abbrev xmlns:xlink="http://www.w3.org/1999/xlink" xlink:title="exopod" id="ABBRID0EXVAE" xlink:type="simple">Exp</abbrev>-2 with acutely minute process near distomedial corner in P2–P4 but not discernible in <abbrev xmlns:xlink="http://www.w3.org/1999/xlink" xlink:title="first to sixth swimming legs" id="ABBRID0E2VAE" xlink:type="simple">P1</abbrev>; <abbrev xmlns:xlink="http://www.w3.org/1999/xlink" xlink:title="exopod" id="ABBRID0E6VAE" xlink:type="simple">Exp</abbrev>-3 with cuticular pores near insertion of both proximalmost outer spine and outer apical one. <abbrev xmlns:xlink="http://www.w3.org/1999/xlink" xlink:title="endopod" id="ABBRID0EDWAE" xlink:type="simple">Endp</abbrev> of all swimming legs with cuticular pores near distal margin of <abbrev xmlns:xlink="http://www.w3.org/1999/xlink" xlink:title="proximal (middle, distal) segment of the endopod of the swimming legs" id="ABBRID0EHWAE" xlink:type="simple">Endp-1</abbrev> and at distal ~ 1/4 of <abbrev xmlns:xlink="http://www.w3.org/1999/xlink" xlink:title="endopod" id="ABBRID0ELWAE" xlink:type="simple">Endp</abbrev>-3. Outer and outer apical spines of all swimming legs relatively short, oar-shaped; inner apical spine with serrated cuticular expansion on outer margin. Armature of swimming legs as presented in Table <xref ref-type="table" rid="T1">1</xref>. Some other characteristics of <abbrev xmlns:xlink="http://www.w3.org/1999/xlink" xlink:title="first to sixth swimming legs" id="ABBRID0ETWAE" xlink:type="simple">P1</abbrev>–P4 as following described.</p><table-wrap id="T1" position="float" orientation="portrait"><label>Table 1.</label><caption><p>Armament of <abbrev xmlns:xlink="http://www.w3.org/1999/xlink" xlink:title="first to sixth swimming legs" id="ABBRID0EAXAE" xlink:type="simple">P1</abbrev>–P5 in <italic><tp:taxon-name><tp:taxon-name-part taxon-name-part-type="genus" reg="Sipadantonius">Sipadantonius</tp:taxon-name-part><tp:taxon-name-part taxon-name-part-type="species" reg="roihani">roihani</tp:taxon-name-part></tp:taxon-name></italic> gen. et sp. nov., (Legend: outer-inner element; outer-apical-inner element; Arabic numerals indicate number of setae; Roman numerals indicate number of spines).</p></caption><table id="TID0EWNBG" rules="all"><tbody><tr><th rowspan="2" colspan="1">Swimming leg</th><th rowspan="2" colspan="1">Coxa</th><th rowspan="2" colspan="1">Basis</th><th rowspan="1" colspan="3">Exopod</th><th rowspan="1" colspan="3">Endopod</th></tr><tr><th rowspan="1" colspan="1">1</th><th rowspan="1" colspan="1">2</th><th rowspan="1" colspan="1">3</th><th rowspan="1" colspan="1">1</th><th rowspan="1" colspan="1">2</th><th rowspan="1" colspan="1">3</th></tr><tr><td rowspan="1" colspan="1">
                      <abbrev xmlns:xlink="http://www.w3.org/1999/xlink" xlink:title="first to sixth swimming legs" id="ABBRID0E2YAE" xlink:type="simple">P1</abbrev>
                    </td><td rowspan="1" colspan="1">0-1</td><td rowspan="1" colspan="1">0-1</td><td rowspan="1" colspan="1">I-1</td><td rowspan="1" colspan="1">1-1</td><td rowspan="1" colspan="1">II-I-4</td><td rowspan="1" colspan="1">0-1</td><td rowspan="1" colspan="1">0-2</td><td rowspan="1" colspan="1">1-2-3</td></tr><tr><td rowspan="1" colspan="1">P2</td><td rowspan="1" colspan="1">0-1</td><td rowspan="1" colspan="1">0-0</td><td rowspan="1" colspan="1">I-1</td><td rowspan="1" colspan="1">I-1</td><td rowspan="1" colspan="1">II-I-5</td><td rowspan="1" colspan="1">0-1</td><td rowspan="1" colspan="1">0-2</td><td rowspan="1" colspan="1">2-2-4</td></tr><tr><td rowspan="1" colspan="1">P3</td><td rowspan="1" colspan="1">0-1</td><td rowspan="1" colspan="1">0-0</td><td rowspan="1" colspan="1">I-1</td><td rowspan="1" colspan="1">I-1</td><td rowspan="1" colspan="1">III-I-5</td><td rowspan="1" colspan="1">0-1</td><td rowspan="1" colspan="1">0-2</td><td rowspan="1" colspan="1">2-2-4</td></tr><tr><td rowspan="1" colspan="1">P4</td><td rowspan="1" colspan="1">0-1</td><td rowspan="1" colspan="1">0-0</td><td rowspan="1" colspan="1">I-1</td><td rowspan="1" colspan="1">I-1</td><td rowspan="1" colspan="1">III-I-5</td><td rowspan="1" colspan="1">0-1</td><td rowspan="1" colspan="1">0-2</td><td rowspan="1" colspan="1">2-2-3</td></tr><tr><td rowspan="1" colspan="1">P5 (female)</td><td rowspan="1" colspan="1">0-1</td><td rowspan="1" colspan="1">0-0</td><td rowspan="1" colspan="1">I-1</td><td rowspan="1" colspan="1">I-1</td><td rowspan="1" colspan="1">III-I-4</td><td rowspan="1" colspan="1">0-1</td><td rowspan="1" colspan="1">0-1</td><td rowspan="1" colspan="1">2-2-2</td></tr><tr><td rowspan="1" colspan="1">Left leg of P5 (male)</td><td rowspan="1" colspan="1">0-0</td><td rowspan="1" colspan="1">0-0</td><td rowspan="1" colspan="1">I-0</td><td rowspan="1" colspan="1">I-0</td><td rowspan="1" colspan="1">0-I-I</td><td rowspan="1" colspan="1">0-0</td><td rowspan="1" colspan="1">0-1</td><td rowspan="1" colspan="1">2-2-2</td></tr><tr><td rowspan="1" colspan="1">Right leg of P5 (male)</td><td rowspan="1" colspan="1">0-0</td><td rowspan="1" colspan="1">0-0</td><td rowspan="1" colspan="1">I-0</td><td rowspan="1" colspan="1">I-0</td><td rowspan="1" colspan="1">I-0-I</td><td rowspan="1" colspan="1">0-0</td><td rowspan="1" colspan="1">0-1</td><td rowspan="1" colspan="1">2-2-2</td></tr></tbody></table></table-wrap><fig id="F5" position="float" orientation="portrait"><object-id xmlns:xlink="http://www.w3.org/1999/xlink" content-type="doi" xlink:type="simple">10.3897/zookeys.1219.133132.figure5</object-id><object-id xmlns:xlink="http://www.w3.org/1999/xlink" content-type="arpha" xlink:type="simple">D4B3113C-9C01-5793-A036-6BFE60B29CF1</object-id><label>Figure 5.</label><caption><p><italic><tp:taxon-name><tp:taxon-name-part taxon-name-part-type="genus" reg="Sipadantonius">Sipadantonius</tp:taxon-name-part><tp:taxon-name-part taxon-name-part-type="species" reg="roihani">roihani</tp:taxon-name-part></tp:taxon-name></italic> gen. et sp. nov. female: <bold>A</bold><abbrev xmlns:xlink="http://www.w3.org/1999/xlink" xlink:title="first to sixth swimming legs" id="ABBRID0EU6AE" xlink:type="simple">P1</abbrev><bold>B</bold> basis of <abbrev xmlns:xlink="http://www.w3.org/1999/xlink" xlink:title="first to sixth swimming legs" id="ABBRID0E16AE" xlink:type="simple">P1</abbrev>, posterior surface <bold>C</bold><abbrev xmlns:xlink="http://www.w3.org/1999/xlink" xlink:title="first to sixth swimming legs" id="ABBRID0EBAAG" xlink:type="simple">P1</abbrev><abbrev xmlns:xlink="http://www.w3.org/1999/xlink" xlink:title="exopod" id="ABBRID0EFAAG" xlink:type="simple">Exp</abbrev>-2 <bold>D</bold> P2 <bold>E</bold> P2 <abbrev xmlns:xlink="http://www.w3.org/1999/xlink" xlink:title="proximal (middle, distal) segment of the exopod of the swimming legs" id="ABBRID0ENAAG" xlink:type="simple">Exp-1</abbrev>, posterior surface <bold>F</bold> P3 <bold>G</bold> lateral margin of basis of P3 <bold>H</bold> P4. Arrowheads indicate the important characteristic of the structure. Scale bars: 50 μm.</p></caption><graphic xmlns:xlink="http://www.w3.org/1999/xlink" xlink:href="zookeys-1219-303_article-133132__-g005.jpg" position="float" orientation="portrait" xlink:type="simple" id="oo_1191522.jpg"><uri content-type="original_file" xlink:type="simple">https://binary.pensoft.net/fig/1191522</uri></graphic></fig><fig id="F6" position="float" orientation="portrait"><object-id xmlns:xlink="http://www.w3.org/1999/xlink" content-type="doi" xlink:type="simple">10.3897/zookeys.1219.133132.figure6</object-id><object-id xmlns:xlink="http://www.w3.org/1999/xlink" content-type="arpha" xlink:type="simple">E65939E6-2969-5370-B1A8-625BD24C24F2</object-id><label>Figure 6.</label><caption><p><italic><tp:taxon-name><tp:taxon-name-part taxon-name-part-type="genus" reg="Sipadantonius">Sipadantonius</tp:taxon-name-part><tp:taxon-name-part taxon-name-part-type="species" reg="roihani">roihani</tp:taxon-name-part></tp:taxon-name></italic> gen. et sp. nov. photographs of lateral surface of basis of swimming legs, female (<bold>A−E</bold>) and male (<bold>F</bold>): <bold>A</bold> posterior hyaline process on basis of <abbrev xmlns:xlink="http://www.w3.org/1999/xlink" xlink:title="first to sixth swimming legs" id="ABBRID0EVBAG" xlink:type="simple">P1</abbrev> (indicated by arrow) <bold>B</bold><abbrev xmlns:xlink="http://www.w3.org/1999/xlink" xlink:title="first to sixth swimming legs" id="ABBRID0E2BAG" xlink:type="simple">P1</abbrev><bold>C</bold> P3 <bold>D</bold> P4 <bold>E, F</bold> P5. Arrowheads indicate cuticular windows on lateral margin of basis. Scale bars: 10 μm.</p></caption><graphic xmlns:xlink="http://www.w3.org/1999/xlink" xlink:href="zookeys-1219-303_article-133132__-g006.jpg" position="float" orientation="portrait" xlink:type="simple" id="oo_1191523.jpg"><uri content-type="original_file" xlink:type="simple">https://binary.pensoft.net/fig/1191523</uri></graphic></fig><p><abbrev xmlns:xlink="http://www.w3.org/1999/xlink" xlink:title="first to sixth swimming legs" id="ABBRID0EMCAG" xlink:type="simple">P1</abbrev> (Figs <xref ref-type="fig" rid="F5">5A–C</xref>, <xref ref-type="fig" rid="F6">6A, B</xref>). Coxa trapezoidal; anterior surface with triangular expansion on proximomedial corner and oval integumental window near distomedial corner; integumental window surrounded by curved spinules. Basis bearing medial seta on distomedial corner but lacking either lateral seta or remnant of armament on outer margin; posterior surface with short curved hyaline process near insertion of <abbrev xmlns:xlink="http://www.w3.org/1999/xlink" xlink:title="exopod" id="ABBRID0EYCAG" xlink:type="simple">Exp</abbrev> (Fig. <xref ref-type="fig" rid="F6">6B</xref>). Anterior surface of <abbrev xmlns:xlink="http://www.w3.org/1999/xlink" xlink:title="proximal (middle, distal) segment of the exopod of the swimming legs" id="ABBRID0EADAG" xlink:type="simple">Exp-1</abbrev> with row of long spinules on distolateral corner. <abbrev xmlns:xlink="http://www.w3.org/1999/xlink" xlink:title="proximal (middle, distal) segment of the endopod of the swimming legs" id="ABBRID0EEDAG" xlink:type="simple">Endp-1</abbrev> with bifid indenture on distolateral corner and long spinules along posterior margin; <abbrev xmlns:xlink="http://www.w3.org/1999/xlink" xlink:title="endopod" id="ABBRID0EIDAG" xlink:type="simple">Endp</abbrev>-2 with an acute indenture on distolateral corner.</p><p>P2 (Fig. <xref ref-type="fig" rid="F5">5D, E</xref>). Coxa rectangular. Posterior surface of <abbrev xmlns:xlink="http://www.w3.org/1999/xlink" xlink:title="proximal (middle, distal) segment of the exopod of the swimming legs" id="ABBRID0ESDAG" xlink:type="simple">Exp-1</abbrev> with circular integumental window near insertion of inner seta; <abbrev xmlns:xlink="http://www.w3.org/1999/xlink" xlink:title="exopod" id="ABBRID0EWDAG" xlink:type="simple">Exp</abbrev>-3 with two outer spines. <abbrev xmlns:xlink="http://www.w3.org/1999/xlink" xlink:title="proximal (middle, distal) segment of the endopod of the swimming legs" id="ABBRID0E1DAG" xlink:type="simple">Endp-1</abbrev> with an acute indenture on distolateral corner; that of <abbrev xmlns:xlink="http://www.w3.org/1999/xlink" xlink:title="exopod" id="ABBRID0E5DAG" xlink:type="simple">Exp</abbrev>-2 bifid.</p><p>P3 (Figs <xref ref-type="fig" rid="F5">5F, G</xref>, <xref ref-type="fig" rid="F6">6C</xref>) as that of P2 but <abbrev xmlns:xlink="http://www.w3.org/1999/xlink" xlink:title="proximal (middle, distal) segment of the exopod of the swimming legs" id="ABBRID0EMEAG" xlink:type="simple">Exp-1</abbrev> lacking integumental window on posterior surfaces and <abbrev xmlns:xlink="http://www.w3.org/1999/xlink" xlink:title="exopod" id="ABBRID0EQEAG" xlink:type="simple">Exp</abbrev>-3 with three outer spines.</p><p>P4 (Figs <xref ref-type="fig" rid="F5">5H</xref>, <xref ref-type="fig" rid="F6">6D</xref>) Coxa sub-quadrate. Basis and rami as those of P3.</p><p>P5 (Figs <xref ref-type="fig" rid="F6">6E</xref>, <xref ref-type="fig" rid="F7">7A</xref>) biramous, with both rami three-segmented; armament as in Table <xref ref-type="table" rid="T1">1</xref>. Integument and intercoxal sclerite as described for P2–P4. Coxa rectangular, longer than wide; medial seta shorter than those of <abbrev xmlns:xlink="http://www.w3.org/1999/xlink" xlink:title="first to sixth swimming legs" id="ABBRID0EMFAG" xlink:type="simple">P1</abbrev>–P4. Basis, <abbrev xmlns:xlink="http://www.w3.org/1999/xlink" xlink:title="proximal (middle, distal) segment of the exopod of the swimming legs" id="ABBRID0EQFAG" xlink:type="simple">Exp-1</abbrev> and <abbrev xmlns:xlink="http://www.w3.org/1999/xlink" xlink:title="exopod" id="ABBRID0EUFAG" xlink:type="simple">Exp</abbrev>-2 as in P3 and P4, but inner seta on <abbrev xmlns:xlink="http://www.w3.org/1999/xlink" xlink:title="proximal (middle, distal) segment of the exopod of the swimming legs" id="ABBRID0EYFAG" xlink:type="simple">Exp-1</abbrev> shorter than those of <abbrev xmlns:xlink="http://www.w3.org/1999/xlink" xlink:title="first to sixth swimming legs" id="ABBRID0E3FAG" xlink:type="simple">P1</abbrev>–P4. <abbrev xmlns:xlink="http://www.w3.org/1999/xlink" xlink:title="exopod" id="ABBRID0EAGAG" xlink:type="simple">Exp</abbrev>-3 ~ 2.5 × as long as wide, offset on inner side at distal ~ 1/3 of segment. <abbrev xmlns:xlink="http://www.w3.org/1999/xlink" xlink:title="proximal (middle, distal) segment of the endopod of the swimming legs" id="ABBRID0EEGAG" xlink:type="simple">Endp-1</abbrev> and <abbrev xmlns:xlink="http://www.w3.org/1999/xlink" xlink:title="endopod" id="ABBRID0EIGAG" xlink:type="simple">Endp</abbrev>-2 with an acute indenture on distolateral corner each; <abbrev xmlns:xlink="http://www.w3.org/1999/xlink" xlink:title="endopod" id="ABBRID0EMGAG" xlink:type="simple">Endp</abbrev>-3 longer than length of <abbrev xmlns:xlink="http://www.w3.org/1999/xlink" xlink:title="proximal (middle, distal) segment of the endopod of the swimming legs" id="ABBRID0EQGAG" xlink:type="simple">Endp-1</abbrev> and <abbrev xmlns:xlink="http://www.w3.org/1999/xlink" xlink:title="endopod" id="ABBRID0EUGAG" xlink:type="simple">Endp</abbrev>-2 combined. Ornamentation as that of P3 and P4.</p><fig id="F7" position="float" orientation="portrait"><object-id xmlns:xlink="http://www.w3.org/1999/xlink" content-type="doi" xlink:type="simple">10.3897/zookeys.1219.133132.figure7</object-id><object-id xmlns:xlink="http://www.w3.org/1999/xlink" content-type="arpha" xlink:type="simple">2B484800-A456-5092-82AC-EC22126847A2</object-id><label>Figure 7.</label><caption><p><italic><tp:taxon-name><tp:taxon-name-part taxon-name-part-type="genus" reg="Sipadantonius">Sipadantonius</tp:taxon-name-part><tp:taxon-name-part taxon-name-part-type="species" reg="roihani">roihani</tp:taxon-name-part></tp:taxon-name></italic> gen. et sp. nov. female <bold>(A)</bold> and male <bold>(B−D)</bold>: <bold>A</bold> P5 <bold>B</bold> habitus, dorsal view <bold>C</bold> habitus, lateral view <bold>D</bold> urosome, ventral view. Arrow indicates the ventral suture on genital somite. Scale bars: 50 μm (<bold>A, D</bold>); 200 μm (<bold>B, C</bold>).</p></caption><graphic xmlns:xlink="http://www.w3.org/1999/xlink" xlink:href="zookeys-1219-303_article-133132__-g007.jpg" position="float" orientation="portrait" xlink:type="simple" id="oo_1191524.jpg"><uri content-type="original_file" xlink:type="simple">https://binary.pensoft.net/fig/1191524</uri></graphic></fig></tp:treatment-sec><tp:treatment-sec sec-type="description" id="SECID0EAIAG"><title>Description of adult male.</title><p>Body (Fig. <xref ref-type="fig" rid="F7">7B</xref>) with a total length of 0.87 and 0.89 mm (measured from anterior margin of cephalosome to tip of furcal rami; mean: 0.89 mm; <italic>n</italic> = 2). Habitus slightly smaller and slenderer than in female (Fig. <xref ref-type="fig" rid="F7">7B, C</xref>). Prosome six-segmented, elliptical, ~ 70% of body length and 2.2 × as long as urosome, ~ 2.6 ×as long as wide, with greatest width at posterior margin of the first pedigerous somite. Cephalosome and first three pedigerous somites similar to those in female. Naupliar eye not discernible. Urosome five-segmented; comprising genital somite and four free abdominal somites. Genital somite slightly asymmetrical; ventral surface with gonopore on proximal margin. All free abdominal somites similar in length, each with finely serrated hyaline frill on posterior margin. Anal somite identical to that of female (Fig. <xref ref-type="fig" rid="F7">7B, D</xref>).</p><p>Furcal rami (Fig. <xref ref-type="fig" rid="F7">7D</xref>) identical to that of female, ~ 3 ×as long as wide. Armament and ornamentation identical to that of female.</p><p>Antennules asymmetrical. Left antennule non-geniculate, reaching distal margin of urosomite 2; articulation and setation identical to those of female. Right antennule geniculate, representing 22-segmented (Fig. <xref ref-type="fig" rid="F8">8A, B</xref>); ancestral segments II–IV completely fused, representing evident segment II; ancestral segment XIV with hook-like transformed seta; ancestral segments XXI–XXIII and XXIV–XXV completely fused representing evident segment XIX and XX, respectively; ultimate segments ~ 1/3 of the length of pre-ultimate segment; armature formula as follows (Roman numerals correspond to ancestral segment): 1+<abbrev xmlns:xlink="http://www.w3.org/1999/xlink" xlink:title="aesthetasc" id="ABBRID0EAJAG" xlink:type="simple">ae</abbrev> (I), 3+2ae (II–IV), 2+<abbrev xmlns:xlink="http://www.w3.org/1999/xlink" xlink:title="aesthetasc" id="ABBRID0EEJAG" xlink:type="simple">ae</abbrev> (V), 2 (VI), 2+<abbrev xmlns:xlink="http://www.w3.org/1999/xlink" xlink:title="aesthetasc" id="ABBRID0EIJAG" xlink:type="simple">ae</abbrev> (VII), 2+<abbrev xmlns:xlink="http://www.w3.org/1999/xlink" xlink:title="aesthetasc" id="ABBRID0EMJAG" xlink:type="simple">ae</abbrev> (VIII), 2+<abbrev xmlns:xlink="http://www.w3.org/1999/xlink" xlink:title="aesthetasc" id="ABBRID0EQJAG" xlink:type="simple">ae</abbrev> (IX), 2+<abbrev xmlns:xlink="http://www.w3.org/1999/xlink" xlink:title="aesthetasc" id="ABBRID0EUJAG" xlink:type="simple">ae</abbrev> (X), 2+<abbrev xmlns:xlink="http://www.w3.org/1999/xlink" xlink:title="aesthetasc" id="ABBRID0EYJAG" xlink:type="simple">ae</abbrev> (XI), 2+<abbrev xmlns:xlink="http://www.w3.org/1999/xlink" xlink:title="aesthetasc" id="ABBRID0E3JAG" xlink:type="simple">ae</abbrev> (XII), 2+<abbrev xmlns:xlink="http://www.w3.org/1999/xlink" xlink:title="aesthetasc" id="ABBRID0EAKAG" xlink:type="simple">ae</abbrev> (XIII); 1 hooked seta+1+<abbrev xmlns:xlink="http://www.w3.org/1999/xlink" xlink:title="aesthetasc" id="ABBRID0EEKAG" xlink:type="simple">ae</abbrev> (XIV), 2+<abbrev xmlns:xlink="http://www.w3.org/1999/xlink" xlink:title="aesthetasc" id="ABBRID0EIKAG" xlink:type="simple">ae</abbrev> (XV), 2+<abbrev xmlns:xlink="http://www.w3.org/1999/xlink" xlink:title="aesthetasc" id="ABBRID0EMKAG" xlink:type="simple">ae</abbrev> (XVI), 2+<abbrev xmlns:xlink="http://www.w3.org/1999/xlink" xlink:title="aesthetasc" id="ABBRID0EQKAG" xlink:type="simple">ae</abbrev> (XVII), 2+<abbrev xmlns:xlink="http://www.w3.org/1999/xlink" xlink:title="aesthetasc" id="ABBRID0EUKAG" xlink:type="simple">ae</abbrev> (XVIII), 1+<abbrev xmlns:xlink="http://www.w3.org/1999/xlink" xlink:title="aesthetasc" id="ABBRID0EYKAG" xlink:type="simple">ae</abbrev> (XIX), 1 (XX), 1+<abbrev xmlns:xlink="http://www.w3.org/1999/xlink" xlink:title="aesthetasc" id="ABBRID0E3KAG" xlink:type="simple">ae</abbrev> (XXI–XXIII), 4+<abbrev xmlns:xlink="http://www.w3.org/1999/xlink" xlink:title="aesthetasc" id="ABBRID0EALAG" xlink:type="simple">ae</abbrev> (XXIV–XXV), 2 (XXVI), 5+<abbrev xmlns:xlink="http://www.w3.org/1999/xlink" xlink:title="aesthetasc" id="ABBRID0EELAG" xlink:type="simple">ae</abbrev> (XXVII–XXVIII).</p><fig id="F8" position="float" orientation="portrait"><object-id xmlns:xlink="http://www.w3.org/1999/xlink" content-type="doi" xlink:type="simple">10.3897/zookeys.1219.133132.figure8</object-id><object-id xmlns:xlink="http://www.w3.org/1999/xlink" content-type="arpha" xlink:type="simple">FD925618-13A7-54C0-8B60-4AA531866C71</object-id><label>Figure 8.</label><caption><p><italic><tp:taxon-name><tp:taxon-name-part taxon-name-part-type="genus" reg="Sipadantonius">Sipadantonius</tp:taxon-name-part><tp:taxon-name-part taxon-name-part-type="species" reg="roihani">roihani</tp:taxon-name-part></tp:taxon-name></italic> gen. et sp. nov. male: <bold>A</bold> segments 1–15 of antennule, with picture of segment 12 that aesthetasc is removed <bold>B</bold> segments 16–22 of antennule <bold>C</bold> P5 furcal view <bold>D</bold><abbrev xmlns:xlink="http://www.w3.org/1999/xlink" xlink:title="exopod" id="ABBRID0EDMAG" xlink:type="simple">Exp</abbrev>-2 and <abbrev xmlns:xlink="http://www.w3.org/1999/xlink" xlink:title="exopod" id="ABBRID0EHMAG" xlink:type="simple">Exp</abbrev>-3 of right leg of P5, lateral view <bold>E</bold><abbrev xmlns:xlink="http://www.w3.org/1999/xlink" xlink:title="proximal (middle, distal) segment of the endopod of the swimming legs" id="ABBRID0ENMAG" xlink:type="simple">Endp-1</abbrev> and <abbrev xmlns:xlink="http://www.w3.org/1999/xlink" xlink:title="endopod" id="ABBRID0ERMAG" xlink:type="simple">Endp</abbrev>-2 of left leg of P5, posterior surface. Arrowheads indicate the important characteristic of the structure and Roman numerals on antennule correspond to ancestral segments. Scale bars: 200 μm (<bold>A, B</bold>); 50 μm (<bold>C−E</bold>).</p></caption><graphic xmlns:xlink="http://www.w3.org/1999/xlink" xlink:href="zookeys-1219-303_article-133132__-g008.jpg" position="float" orientation="portrait" xlink:type="simple" id="oo_1191525.jpg"><uri content-type="original_file" xlink:type="simple">https://binary.pensoft.net/fig/1191525</uri></graphic></fig><p>Antenna, mandible, maxillula, maxilla, maxilliped, and <abbrev xmlns:xlink="http://www.w3.org/1999/xlink" xlink:title="first to sixth swimming legs" id="ABBRID0EANAG" xlink:type="simple">P1</abbrev>−P4 as those of female.</p><p>P5 (Fig. <xref ref-type="fig" rid="F8">8C−E</xref>) biramous, asymmetrical. intercoxal sclerite as described for female P3; coxa lacking medial seta. Left leg biramous; coxa and basis as shown; <abbrev xmlns:xlink="http://www.w3.org/1999/xlink" xlink:title="exopod" id="ABBRID0EKNAG" xlink:type="simple">Exp</abbrev> and <abbrev xmlns:xlink="http://www.w3.org/1999/xlink" xlink:title="endopod" id="ABBRID0EONAG" xlink:type="simple">Endp</abbrev> three-segmented each. <abbrev xmlns:xlink="http://www.w3.org/1999/xlink" xlink:title="proximal (middle, distal) segment of the exopod of the swimming legs" id="ABBRID0ESNAG" xlink:type="simple">Exp-1</abbrev> lacking inner seta, with conical, smooth outer spine; <abbrev xmlns:xlink="http://www.w3.org/1999/xlink" xlink:title="exopod" id="ABBRID0EWNAG" xlink:type="simple">Exp</abbrev>-2 transformed, with claw-like extension on medial margin and conical, smooth outer spine; <abbrev xmlns:xlink="http://www.w3.org/1999/xlink" xlink:title="exopod" id="ABBRID0E1NAG" xlink:type="simple">Exp</abbrev>-3 with conical, smooth subapical spine and minute apical spine, with claw-like cuticular expansion at base (Fig. <xref ref-type="fig" rid="F8">8C, D</xref>); <abbrev xmlns:xlink="http://www.w3.org/1999/xlink" xlink:title="endopod" id="ABBRID0ECOAG" xlink:type="simple">Endp</abbrev> inserted on medial socket of basis; <abbrev xmlns:xlink="http://www.w3.org/1999/xlink" xlink:title="proximal (middle, distal) segment of the endopod of the swimming legs" id="ABBRID0EGOAG" xlink:type="simple">Endp-1</abbrev> without inner seta, anterior surface longer than posterior one; <abbrev xmlns:xlink="http://www.w3.org/1999/xlink" xlink:title="endopod" id="ABBRID0EKOAG" xlink:type="simple">Endp</abbrev>-2 shorter than that of right leg, with inner seta; <abbrev xmlns:xlink="http://www.w3.org/1999/xlink" xlink:title="endopod" id="ABBRID0EOOAG" xlink:type="simple">Endp</abbrev>-3 with six marginal setae and cuticular pore on anterior surface. Right leg biramous; coxa and basis as shown; <abbrev xmlns:xlink="http://www.w3.org/1999/xlink" xlink:title="exopod" id="ABBRID0ESOAG" xlink:type="simple">Exp</abbrev> and <abbrev xmlns:xlink="http://www.w3.org/1999/xlink" xlink:title="endopod" id="ABBRID0EWOAG" xlink:type="simple">Endp</abbrev> three-segmented each; <abbrev xmlns:xlink="http://www.w3.org/1999/xlink" xlink:title="proximal (middle, distal) segment of the exopod of the swimming legs" id="ABBRID0E1OAG" xlink:type="simple">Exp-1</abbrev> and <abbrev xmlns:xlink="http://www.w3.org/1999/xlink" xlink:title="exopod" id="ABBRID0E5OAG" xlink:type="simple">Exp</abbrev>-2 elongate, each with one outer spine, but lacking inner seta each; <abbrev xmlns:xlink="http://www.w3.org/1999/xlink" xlink:title="exopod" id="ABBRID0ECPAG" xlink:type="simple">Exp</abbrev>-3 with apical spine fused to segment bearing it, with spine on both lateral and medial margin; <abbrev xmlns:xlink="http://www.w3.org/1999/xlink" xlink:title="proximal (middle, distal) segment of the endopod of the swimming legs" id="ABBRID0EGPAG" xlink:type="simple">Endp-1</abbrev> as that of right leg; <abbrev xmlns:xlink="http://www.w3.org/1999/xlink" xlink:title="endopod" id="ABBRID0EKPAG" xlink:type="simple">Endp</abbrev>-2 longer than that of left leg, with longitudinal groove on distolateral corner and inner seta; <abbrev xmlns:xlink="http://www.w3.org/1999/xlink" xlink:title="endopod" id="ABBRID0EOPAG" xlink:type="simple">Endp</abbrev>-3 as that of right leg.</p></tp:treatment-sec><tp:treatment-sec sec-type="variability" id="SECID0ESPAG"><title>Variability.</title><p>Based on three male specimens, including the allotype, the inner seta was absent from the right P4 <abbrev xmlns:xlink="http://www.w3.org/1999/xlink" xlink:title="proximal (middle, distal) segment of the exopod of the swimming legs" id="ABBRID0EYPAG" xlink:type="simple">Exp-1</abbrev> in the allotype. There was no additional remarkable variation between the females and males.</p></tp:treatment-sec><tp:treatment-sec sec-type="Abnormality" id="SECID0E3PAG"><title>Abnormality.</title><p>There was a curved suture on the right side of the ventral surface of the genital somite in one male (Fig. <xref ref-type="fig" rid="F7">7D</xref>).</p></tp:treatment-sec><tp:treatment-sec sec-type="etymology" id="SECID0EGQAG"><title>Etymology.</title><p>The specific epithet was conferred in honour of Mr Roihan Han, a Malaysian deep dive record holder (at a depth of 164 m), who also led the Turtle Tomb exploration activity. Consequently, the name is a noun in the genitive singular.</p></tp:treatment-sec><tp:treatment-sec sec-type="Differential diagnosis and remarks" id="SECID0ELQAG"><title>Differential diagnosis and remarks.</title><p>The new taxon belonged to the superfamily <tp:taxon-name><tp:taxon-name-part taxon-name-part-type="superfamily">Pseudocyclopoidea</tp:taxon-name-part></tp:taxon-name> Giesbrecht, 1893, indicated by the following diagnostic characteristics mentioned in <xref ref-type="bibr" rid="B15">Bradford-Grieve et al. (2014)</xref>:</p><list list-type="order"><list-item><p>fully developed the arthrodial membrane between body somites and limb segments,
</p></list-item><list-item><p>identical configuration of mouthparts in both sexes,
</p></list-item><list-item><p>segments I−VIII of Exp of the antenna with one seta each,
</p></list-item><list-item><p>segment V of Endp of maxilliped with outer seta,
</p></list-item><list-item><p>right antennule of the male geniculate,
</p></list-item><list-item><p>P1–P5 with both three-segmented rami,
</p></list-item><list-item><p>Exp-3 of P1–P5 with two, two, three, three, and three outer spines, respectively.
</p></list-item></list><p><tp:taxon-name><tp:taxon-name-part taxon-name-part-type="family">Epacteriscidae</tp:taxon-name-part></tp:taxon-name> Fosshagen, 1973 and <tp:taxon-name><tp:taxon-name-part taxon-name-part-type="family">Pseudocyclopidae</tp:taxon-name-part></tp:taxon-name> Giesbrecht, 1893 (<xref ref-type="bibr" rid="B15">Bradford-Grieve et al. 2014</xref>) are two families of primitive calanoid fauna that have been recently accepted within it. Among these two taxa, <tp:taxon-name><tp:taxon-name-part taxon-name-part-type="family">Epacteriscidae</tp:taxon-name-part></tp:taxon-name> is the basal calanoid fauna from a phylogenetic perspective (<xref ref-type="bibr" rid="B14">Bradford-Grieve et al. 2010</xref>).</p><p>Following the recent morphological examination, the new species demonstrated a close affinity to the family <tp:taxon-name><tp:taxon-name-part taxon-name-part-type="family">Pseudocyclopidae</tp:taxon-name-part></tp:taxon-name> through the presence of the following shared characteristics:</p><list list-type="order"><list-item><p>rostrum single plate with a rounded tip and without rostral filaments,
</p></list-item><list-item><p>furcal ramus symmetrical and without modification of the left furcal seta VI,
</p></list-item><list-item><p>mandibles with well-developed Endp forming the main axis of the mandibular palp,
</p></list-item><list-item><p>maxillulae with marginal setae IX on coxal epipodite,
</p></list-item><list-item><p>maxillipeds with normally developed endopod segments II−VI longer than coxa,
</p></list-item><list-item><p>distolateral corner of Exp-2 the female P5 extended,
</p></list-item><list-item><p>Exp-2 of the female P5 offset in oblique angle to the main axis of the rami.
</p></list-item><list-item><p>Exp-2 of the left leg of the male P5 with the inner process.
</p></list-item></list><p>It was noted that the new species exhibited an affinity to the family <tp:taxon-name><tp:taxon-name-part taxon-name-part-type="family">Epacteriscidae</tp:taxon-name-part></tp:taxon-name>, characterised by the presence of aesthetasc on the ancestral segment IV of the antennule and the absence of inner process on <abbrev xmlns:xlink="http://www.w3.org/1999/xlink" xlink:title="exopod" id="ABBRID0EUSAG" xlink:type="simple">Exp</abbrev>-2 of the right leg of the male P5. Furthermore, a combination of the presence of aesthetasc on the ancestral segment XIX of antennule in both sexes and the presence of aesthetasc on the ancestral segment XX of the female antennule, as identified in the new species, had been observed exclusively in <italic><tp:taxon-name><tp:taxon-name-part taxon-name-part-type="genus" reg="Caiconectes">Caiconectes</tp:taxon-name-part></tp:taxon-name></italic> Fosshagen &amp; Iliffe, 2007. Nevertheless, the new species could not be classified as a member of this family due to its lack of a bilobed rostrum, rostral filament, and raptorial-adaptive features of mouthparts. An example of the last characteristic was the enlargement of the ventral teeth (e.g., <xref ref-type="bibr" rid="B30">Fosshagen et al. 2001</xref>; <xref ref-type="bibr" rid="B29">Fosshagen and Iliffe 2007</xref>). In light of this, the presence of the aesthetasc on the ancestral segment XX of the female antennule was probably convergent among the new species and <italic><tp:taxon-name><tp:taxon-name-part taxon-name-part-type="genus" reg="Caiconectes">Caiconectes</tp:taxon-name-part></tp:taxon-name></italic>. The taxonomic placement of the latter genus remained uncertain, having been more recently classified as incerta sedis. The assumption that <italic><tp:taxon-name><tp:taxon-name-part taxon-name-part-type="genus" reg="Caiconectes">Caiconectes</tp:taxon-name-part></tp:taxon-name></italic> belonged to the <tp:taxon-name><tp:taxon-name-part taxon-name-part-type="family">Epacteriscidae</tp:taxon-name-part></tp:taxon-name> phylogenetic lineage, whereas the new species belonged to the <tp:taxon-name><tp:taxon-name-part taxon-name-part-type="family">Pseudocyclopidae</tp:taxon-name-part></tp:taxon-name> lineage, was supported by the differences observed in the following characteristics between the new species and <italic><tp:taxon-name><tp:taxon-name-part taxon-name-part-type="genus" reg="Caiconectes">Caiconectes</tp:taxon-name-part></tp:taxon-name></italic>: configuration of the rostrum, feeding mode adaptive feature of mouthparts, ornamentation of the distolateral corner of the <abbrev xmlns:xlink="http://www.w3.org/1999/xlink" xlink:title="first to sixth swimming legs" id="ABBRID0EGUAG" xlink:type="simple">P1</abbrev><abbrev xmlns:xlink="http://www.w3.org/1999/xlink" xlink:title="exopod" id="ABBRID0EKUAG" xlink:type="simple">Exp</abbrev>-2.</p><p>Consequently, the placement of the new species within the superfamily <tp:taxon-name><tp:taxon-name-part taxon-name-part-type="superfamily">Pseudocyclopoidea</tp:taxon-name-part></tp:taxon-name> and the family <tp:taxon-name><tp:taxon-name-part taxon-name-part-type="family">Pseudocyclopidae</tp:taxon-name-part></tp:taxon-name> was deemed justified. It was suggested that the presence of aesthetasc on ancestral segment IV of the female antennule and the absence of inner process on <abbrev xmlns:xlink="http://www.w3.org/1999/xlink" xlink:title="exopod" id="ABBRID0E1UAG" xlink:type="simple">Exp</abbrev>-2 of the right leg of the male P5 constituted merely an occasional occurrence of the characteristic within the representatives of the justified family. Following the synonymisation of the families <tp:taxon-name><tp:taxon-name-part taxon-name-part-type="family">Boholinidae</tp:taxon-name-part></tp:taxon-name> and <tp:taxon-name><tp:taxon-name-part taxon-name-part-type="family">Ridgewayiidae</tp:taxon-name-part></tp:taxon-name> with the family <tp:taxon-name><tp:taxon-name-part taxon-name-part-type="family">Pseudocyclopidae</tp:taxon-name-part></tp:taxon-name>, 14 calanoid genera were included. The genera <italic><tp:taxon-name><tp:taxon-name-part taxon-name-part-type="genus" reg="Boholina">Boholina</tp:taxon-name-part></tp:taxon-name></italic>, <italic><tp:taxon-name><tp:taxon-name-part taxon-name-part-type="genus" reg="Exumella">Exumella</tp:taxon-name-part></tp:taxon-name></italic>, <italic><tp:taxon-name><tp:taxon-name-part taxon-name-part-type="genus" reg="Placocalanus">Placocalanus</tp:taxon-name-part></tp:taxon-name></italic>, <italic><tp:taxon-name><tp:taxon-name-part taxon-name-part-type="genus" reg="Pseudocyclops">Pseudocyclops</tp:taxon-name-part></tp:taxon-name></italic> and <italic><tp:taxon-name><tp:taxon-name-part taxon-name-part-type="genus" reg="Ridgewayia">Ridgewayia</tp:taxon-name-part></tp:taxon-name></italic> are polytypic; whereas the remaining genera are monotypic, represented by one species. Among these genera, the monotypic genus <italic><tp:taxon-name><tp:taxon-name-part taxon-name-part-type="genus" reg="Pinkertonius">Pinkertonius</tp:taxon-name-part></tp:taxon-name></italic> is considered the basal taxon. The phylogenetic study indicated four characteristics that distinguished <italic><tp:taxon-name><tp:taxon-name-part taxon-name-part-type="genus" reg="Pinkertonius">Pinkertonius</tp:taxon-name-part></tp:taxon-name></italic> from other genera: (1) the separation of ancestral segments II and III of the female antennule, (2) the presence of aesthetasc on the ancestral segment IV of the male antennule, (3) the presence of medial seta 4 on the female P5 <abbrev xmlns:xlink="http://www.w3.org/1999/xlink" xlink:title="exopod" id="ABBRID0E5WAG" xlink:type="simple">Exp</abbrev>-3, and (4) the separation of <abbrev xmlns:xlink="http://www.w3.org/1999/xlink" xlink:title="exopod" id="ABBRID0ECXAG" xlink:type="simple">Exp</abbrev>-2 and <abbrev xmlns:xlink="http://www.w3.org/1999/xlink" xlink:title="exopod" id="ABBRID0EGXAG" xlink:type="simple">Exp</abbrev>-3 of both rami of the male P5. Based on the aforementioned characteristics, the new species represented one of the phylogenetic transitional stages between the genus <italic><tp:taxon-name><tp:taxon-name-part taxon-name-part-type="genus" reg="Pinkertonius">Pinkertonius</tp:taxon-name-part></tp:taxon-name></italic> and other genera, as the same conditions of characteristics (2), (3), and (4) were present in the new species with separated ancestral segments II and III of the female antennule. Other characteristics shared by the new species and <italic><tp:taxon-name><tp:taxon-name-part taxon-name-part-type="genus" reg="Pinkertonius">Pinkertonius</tp:taxon-name-part><tp:taxon-name-part taxon-name-part-type="species" reg="ambiguus">ambiguus</tp:taxon-name-part></tp:taxon-name></italic> Bradford-Grieve, Boxshall &amp; Branco-Bercial, 2014 included (1) the shape and the armament of <abbrev xmlns:xlink="http://www.w3.org/1999/xlink" xlink:title="exopod" id="ABBRID0E3XAG" xlink:type="simple">Exp</abbrev>-3 and <abbrev xmlns:xlink="http://www.w3.org/1999/xlink" xlink:title="endopod" id="ABBRID0EAYAG" xlink:type="simple">Endp</abbrev> of the right leg of the male P5, (2) the absence of armature element of maxillular basal exite, and (3) the relative length of ancestral segment XXVII of antennule.</p><p>Nevertheless, the new species was unable to be classified as a member of the genus <italic><tp:taxon-name><tp:taxon-name-part taxon-name-part-type="genus" reg="Pinkertonius">Pinkertonius</tp:taxon-name-part></tp:taxon-name></italic> and all genera of the family <tp:taxon-name><tp:taxon-name-part taxon-name-part-type="family">Pseudocyclopidae</tp:taxon-name-part></tp:taxon-name> based on the combination of the following characteristics:</p><list list-type="order"><list-item><p>furcal rami lacking seta III,
</p></list-item><list-item><p>furcal seta VII inserted beside seta VI rather than in front of the seta V or seta VI,
</p></list-item><list-item><p>antennule with aesthetasc on ancestral segment IV in both sexes,
</p></list-item><list-item><p>ancestral segments XIX−XXIII of the male antennule without modified setae
</p></list-item><list-item><p>maxillulae with six setae on coxal endite,
</p></list-item><list-item><p>seta 4 of the endopodal segment II of maxilliped transformed,
</p></list-item><list-item><p>basis of P1−P5 without lateral seta,
</p></list-item><list-item><p>the male P5 Endp-1 lacking inner seta,
</p></list-item><list-item><p>the right leg of the male P5 lacks process on the inner margin of Exp-2.
</p></list-item></list><p>Consequently, the new generic rank <italic><tp:taxon-name><tp:taxon-name-part taxon-name-part-type="genus" reg="Sipadantonius">Sipadantonius</tp:taxon-name-part></tp:taxon-name></italic> gen. nov. was established within the family <tp:taxon-name><tp:taxon-name-part taxon-name-part-type="family">Pseudocyclopidae</tp:taxon-name-part></tp:taxon-name>, intended to accommodate the new calanoid species from the Turtle Tomb of Sipadan Island, Sabah, Malaysia. Furthermore, the female exhibited the most plesiomorphic characteristics of the family <tp:taxon-name><tp:taxon-name-part taxon-name-part-type="family">Pseudocyclopidae</tp:taxon-name-part></tp:taxon-name> by having aesthetascs on the ancestral segments IV and XX of antennule and six setae on the maxillular coxal endite. The number of setae on the maxillular coxal endite in <tp:taxon-name><tp:taxon-name-part taxon-name-part-type="order">Calanoida</tp:taxon-name-part></tp:taxon-name> exhibited variability; however, it was noted that there had never been more than five setae (<xref ref-type="bibr" rid="B11">Boxshall and Halsey 2004</xref>). To date, the presence of six elements on the coxal endite was recorded in the order <tp:taxon-name><tp:taxon-name-part taxon-name-part-type="order">Misophrioida</tp:taxon-name-part></tp:taxon-name> Gurney, 1933, as well as the families <tp:taxon-name><tp:taxon-name-part taxon-name-part-type="family">Canuellidae</tp:taxon-name-part></tp:taxon-name> Lang, 1944 and <tp:taxon-name><tp:taxon-name-part taxon-name-part-type="family">Longipediidae</tp:taxon-name-part></tp:taxon-name> Boeck, 1865 (<xref ref-type="bibr" rid="B11">Boxshall and Halsey 2004</xref>).</p></tp:treatment-sec><ref-list><ref id="B15"><mixed-citation xmlns:xlink="http://www.w3.org/1999/xlink" xlink:type="simple"><person-group><name name-style="western"><surname>Bradford-Grieve</surname><given-names>JM</given-names></name><name name-style="western"><surname>Boxshall</surname><given-names>GA</given-names></name><name name-style="western"><surname>Blanco-Bercial</surname><given-names>L</given-names></name></person-group> (<year>2014</year>) <article-title>Revision of basal calanoid copepod families, with a description of a new species and genus of <tp:taxon-name><tp:taxon-name-part taxon-name-part-type="family">Pseudocyclopidae</tp:taxon-name-part></tp:taxon-name>.</article-title><source>Zoological Journal of the Linnean Society</source><volume>171</volume>: <fpage>507</fpage>–<lpage>533</lpage>. <ext-link xlink:href="10.1111/zoj.12141" ext-link-type="doi" xlink:type="simple">https://doi.org/10.1111/zoj.12141</ext-link></mixed-citation></ref><ref id="B14"><mixed-citation xmlns:xlink="http://www.w3.org/1999/xlink" xlink:type="simple"><person-group><name name-style="western"><surname>Bradford-Grieve</surname><given-names>JM</given-names></name><name name-style="western"><surname>Boxshall</surname><given-names>GA</given-names></name><name name-style="western"><surname>Ahyong</surname><given-names>ST</given-names></name><name name-style="western"><surname>Ohtsuka</surname><given-names>S</given-names></name></person-group> (<year>2010</year>) <article-title>Cladistic analysis of the calanoid <tp:taxon-name><tp:taxon-name-part taxon-name-part-type="subclass">Copepoda</tp:taxon-name-part></tp:taxon-name>.</article-title><source>Invertebrate Systematics</source><volume>24</volume>(<issue>3</issue>): <fpage>291</fpage>–<lpage>321</lpage>. <ext-link xlink:href="10.1071/IS10007" ext-link-type="doi" xlink:type="simple">https://doi.org/10.1071/IS10007</ext-link></mixed-citation></ref><ref id="B30"><mixed-citation xmlns:xlink="http://www.w3.org/1999/xlink" xlink:type="simple"><person-group><name name-style="western"><surname>Fosshagen</surname><given-names>A</given-names></name><name name-style="western"><surname>Boxshall</surname><given-names>BG</given-names></name><name name-style="western"><surname>Iliffe</surname><given-names>TM</given-names></name></person-group> (<year>2001</year>) <article-title>The <tp:taxon-name><tp:taxon-name-part taxon-name-part-type="family">Epacteriscidae</tp:taxon-name-part></tp:taxon-name>, a cave-living family of calanoid copepods.</article-title><source>Sarsia</source><volume>86</volume>: <fpage>245</fpage>–<lpage>318</lpage>. <ext-link xlink:href="10.1080/00364827.2001.10425520" ext-link-type="doi" xlink:type="simple">https://doi.org/10.1080/00364827.2001.10425520</ext-link></mixed-citation></ref><ref id="B29"><mixed-citation xmlns:xlink="http://www.w3.org/1999/xlink" xlink:type="simple"><person-group><name name-style="western"><surname>Fosshagen</surname><given-names>A</given-names></name><name name-style="western"><surname>Iliffe</surname><given-names>TM</given-names></name></person-group> (<year>2007</year>) <article-title>New species of epacteriscids (<tp:taxon-name><tp:taxon-name-part taxon-name-part-type="subclass">Copepoda</tp:taxon-name-part></tp:taxon-name>, <tp:taxon-name><tp:taxon-name-part taxon-name-part-type="order">Calanoida</tp:taxon-name-part></tp:taxon-name>) from anchialine caves in the Caicos Islands and the Bahamas.</article-title><source>Marine Biology Research</source><volume>3</volume>: <fpage>37</fpage>–<lpage>92</lpage>. <ext-link xlink:href="10.1080/17451000701274571" ext-link-type="doi" xlink:type="simple">https://doi.org/10.1080/17451000701274571</ext-link></mixed-citation></ref><ref id="B11"><mixed-citation xmlns:xlink="http://www.w3.org/1999/xlink" xlink:type="simple"><person-group><name name-style="western"><surname>Boxshall</surname><given-names>GA</given-names></name><name name-style="western"><surname>Halsey</surname><given-names>SH</given-names></name></person-group> (<year>2004</year>) <source>An Introduction to Copepod Diversity.</source><publisher-name>The Ray Society</publisher-name>, <publisher-loc>London</publisher-loc>, <size units="page">966 pp</size>.</mixed-citation></ref></ref-list></tp:taxon-treatment>
